# Supplementary material for: Description and Genomic Characterization of Oceaniferula flavus sp. nov., a Novel Potential Polysaccharide-Degrading Candidate of the Difficult-to-Cultivate Phylum Verrucomicrobiota Isolated from Seaweed
Source: Mar Drugs. 2022 Dec 29;21(1):31. doi: 10.3390/md21010031 (PMC9865893; doi:10.3390/md21010031)
Supplement: Supplementary file 1 [file marinedrugs-21-00031-s001.zip]

Archive with 1 entries (1 files):
- marinedrugs-2079181-supplementary.pdf
